# Supplementary material for: Neutrophil Immunomodulatory Activity of Farnesene, a Component of Artemisia dracunculus Essential Oils
Source: Pharmaceuticals (Basel). 2022 May 23;15(5):642. doi: 10.3390/ph15050642 (PMC9143003; doi:10.3390/ph15050642)
Supplement: Supplementary file 1 [file pharmaceuticals-15-00642-s001.zip]

Archive with 1 entries (1 files):
- pharmaceuticals-1715781-supplementary.pdf
